# Supplementary material for: Prevalence of TECTA mutation in patients with mid-frequency sensorineural hearing loss
Source: Orphanet J Rare Dis. 2017 Sep 25;12:157. doi: 10.1186/s13023-017-0708-z (PMC5613382; doi:10.1186/s13023-017-0708-z)
Supplement: Supplementary file 2 — Primers for TECTA sequencing used in this study. A list of oligonucleotide primers for TECTA sequencing used in this study. (XLSX 14 kb) [file 13023_2017_708_MOESM2_ESM.xlsx]

## Sheet: Sheet1
	Additional file 2. Primers for TECTA sequencing used in this study.
	Gene	Amplified exon	Primer name	Primer sequence	Size of fragment (bp)
	TECTA	1	1F	GGAAATCCAGGTCTCACTGG	527
			1R	CAAGAGCATGCTAACTGAGAGC
		2	2F	ACCAAGATGCATGAAAGTGC	509
			2R	GCCAATAAATCCTCCCTTCC
		3	3F	GGTGTTTGGGGGTTCTAATTC	463
			3R	CAGGTTATGAAGTGGAAAGCA
		4	4F	ATGTCTTGCTTTTCCCAACG	562
			4R	CCGTCTTTTCCTGGAGTCAC
		5	5F	CCCAGTGACTCCAGGAAAAG	524
			5R	TGTGCACACTCCAGAAAAGG
		6	6F	GGGTGACCATACCTCCCTAAC	645
			6R	CAGAGACAAACAGCAGAACCAG
		7	7F	GTTGAGTTGCTTTGCCTTCC	785
			7R	TTCAACCTCCCCCTCATTC
		8	8F	TAAGATTCTGGCGGGTTAGC	745
			8R	AGGCAAACCTGAAGAGGATG
		9	9F	GGCAGACCGTGTCTTTATCC	746
			9R	CCTGGAAGGGAAGTCCTGAG
		10	10F	TGCACGCACACTTCTGTCTC	773
			10R	TCTTTGGATTCCGGACCTG
		11	11F	CTGCTCAAACTTCCCTCTGG	754
			11R	TCTAGGGAGTTGGAAGACTGG
		12	12F	AGACCCAGGCTTTCTGTGAG	565
			12R	TGACACTCAGTGCCCAAGAG
		13	13F	TGCTGCCTCCTACAAATTCC	547
			13R	CTAGCCAACCCCTTGTTTCC
		14	14F	GGGACAGAATGGAGTCGTTG	596
			14E	TTACTGGGGTCTCTGATGTGC
		15	15F	TGGCACAATGCACTAGCTTC	552
			15R	CTGCAGCTCACAGCTCTCTAC
		16	16F	AGCTAATCCAGGCCCACAG	555
			16R	AATGTGGCCTCAGATGGAAC
		17	17F	TGGAGGTCATTTGCCTCTTC	551
			17R	CCACAGTAGGCATCCCAAAC
		18	18F	TGCTAAGGCTAGCTCCATGC	553
			18R	GCCACATTTCAAGTGCTGAG
		19	19F	TGGACAGCACAGCCTTAGAC	504
			19R	AATGCAAAATTCTGGCCTTG
		20	20F	TAAATGACAAGCCCATGCAG	570
			20R	AGTGCCGAGCTTTGAGAAAC
		21	21F	GCAGGGAGCCTCTTTGAATC	516
			21R	AGCAGGTGATGTTCTCAAACC
		22	22F	GTCTTTCTCTGTCGCCCAAG	534
			22R	AAAGAACCTCCCGTGTCTCC
		23	23F	AAAATGGGTTCTTGGCAATG	569
			23R	TGGCTTGACAGATTTCTCTGG
