# Supplementary material for: Prevalence of TECTA mutation in patients with mid-frequency sensorineural hearing loss
Source: Orphanet J Rare Dis. 2017 Sep 25;12:157. doi: 10.1186/s13023-017-0708-z (PMC5613382; doi:10.1186/s13023-017-0708-z)
Supplement: Supplementary file 4 — The number of patients with variants classified by pathogenicity in two types of audiograms. A table describing the number of patients with variants classified by pathogenicity in patients with U-shaped audiogram and shallow U-shaped audiogram among all the patients tested for TECTA. (XLSX 8 kb) [file 13023_2017_708_MOESM4_ESM.xlsx]

## Sheet: Sheet1
Additional file 4. The number of patients with variants classified by pathogenicity in two types of audiograms.
		U-shaped	Shallow U-shaped
	Pathogenic variant	0	2
	Possibly Pathogenic variant	0	2
	VUS	1	5
	Non-Pathogenic variant or no variants	20	37
	Total	21	46
