# Supplementary material for: Prevalence of TECTA mutation in patients with mid-frequency sensorineural hearing loss
Source: Orphanet J Rare Dis. 2017 Sep 25;12:157. doi: 10.1186/s13023-017-0708-z (PMC5613382; doi:10.1186/s13023-017-0708-z)
Supplement: Supplementary file 5 — Non-pathogenic variants identified in this study. A table describing non-pathogeni variants identified in this study. (XLSX 21 kb) [file 13023_2017_708_MOESM5_ESM.xlsx]

## Sheet: Sheet1
	Additional file 5. Non-pathogenic variants identified in this study
	Synonymous variants
	Amino acid change	Nucleotide change	Genomic position (Chr11)	dBSNP	Allele frequency					ClinVar
					1000Genome	ESP6500	ExAC	HGVD	iJGVD	(Clinical significance)
	G196G	588C>T	120983882	-	-	-	-	-	-	-
	A495A	1485A>G	120996292	rs536069	0.772	0.229314	0.7117	0.688	0.6921	Benign
	I752I	2256C>T	120998942	rs10502247	0.31	0.257382	0.3087	0.394	0.3952	Benign
	P759P	2277C>T	120998963	-	-	-	3.354e-05	0.007	-	-
	S786S	2358G>A	120999044	rs145498566	0.001	-	0.0001145	0.005	-	Likely benign
	N898N	2694T>C	121000673	-	-	-	8.403e-06	0	0	-
	S908S	2724C>T	121000703	-	-	-	-	-	-	-
	Y935Y	2805T>C	121000784	rs586473	0.751	0.253691	0.7041	0.691	0.6967	Benign
	S1878S	5634C>T	121038810	rs2155369	0.185	0.098816	0.169	0.289	0.281	Benign
	Missense variants
	Amino acid change	Nucleotide change	Genomic position (Chr11)	dBSNP	Allele frequency					ClinVar	UCSC	Polyphen2	Provean	Reference
					1000Genome	ESP6500	ExAC	HGVD	iJGVD	(Clinical significance)		(Hum Var)
	R371G	1111A>G	120989335	rs612969	0.443	0.497309	0.403	0.298	0.2934	Benign	1/12, 0/50, 0/38	Benign (0.000)	Neutral (6.132)	[40]
	V449I	1345A>G	120996152	-	-*	0	3.295e-05	0	0	-	6/11, 9/49, 20/38	Benign (0.006)	Neutral (-0.031)	This study
	V932A	2795T>C	121000774	rs520805	0.216	0.1984	0.2141	0.298	0.2949	Benign	11/11, 47/49, 17/36	Benign (0.003)	Neutral (0.300)	[40]
	V1171M	3511G>A	121008699	rs186780639	0.001	-	0.0002777	0.02	-	-	12/12, 47/49, 16/34	Possibly damaging (0.636)	Neutral (-0.077)	[6]
	T1354I	4061C>T	121016781	rs148440178	0.002	-	0.0002151	0.041	-	-	12/12, 49/50, 36/37	Probably damaging (0.715)	Neutral (-2.344)	This study
	S1724N	5171G>A	121032978	rs526433	0.997	0.992079	0.9927	1	1	Benign	1/12, 0/49, 0/35	Benign (0.000)	Neutral (0.917)	[40]
	*Registered but MAF is not described.
